# Supplementary material for: Irisin and the Metabolic Phenotype of Adults with Prader-Willi Syndrome
Source: PLoS One. 2015 Sep 3;10(9):e0136864. doi: 10.1371/journal.pone.0136864 (PMC4559418; doi:10.1371/journal.pone.0136864)
Supplement: S1 Dataset — This supplementary file includes details of age, sex, genetic diagnosis for PWS, waist/hip ratios, BMI along with results of glucose, lipids, and hormone levels for each of the PWS and control participants in this study. (XLSX) [file pone.0136864.s001.xlsx]

## Sheet: Sheet1
			Sex	Age	Dg	PWS Dg	sample#	BMI	W/H ratio	A1C	insulin	gluc	trig	chol	HDL	LDL	CRP	HOMA	QUICKI	log-HOMA	Leptin	irisin	adinopectin	saliva irisin		HOMA-β
	PWS- OBESE		F	32.9889	PWS	UPD	966007	30.5401	1.18605	4.9	4.5	80	91	144	41.5	85	0.35	0.888889	0.39119	-0.0511525	37.7	57.8	11.8222			95.2941
			F	28.8944	PWS	DEL	966005	34.2667	0.937238		5.9	105	117	221	40.9	157	0.35	1.52963	0.358161	0.184586	100	64.4	4.66941	144.9		50.5714
			F	38.7111	PWS	UPD	966070	34.4823	0.880734	5	4.5	59	64	128	48.6	66	0.35	0.655556	0.41253	-0.18339	73.4	54	13.4897	22.8		-405
			M	26.6	PWS	DEL	966010	35.2926	1.01099	5.9	4	93	53	118	33.2	74	0.35	0.918519	0.389023	-0.0369121	14.6	54.2	6.66267	56.1		48
			F	28.3167	PWS	DEL	966080	36.3265	0.819672		3.1	73	67	183	50.7	119	0.49	0.558765	0.424685	-0.25277	50.9	61.3	8.21139	12.3		111.6
			F	29.4306	PWS	UPD	966079	40.2095	0.833977	5	5.6	71	165	246	46.1	167	0.35	0.981728	0.384697	-0.00800865	49	68.8	11.4439	111		252
			M	23.8083	PWS	UPD	966072	59.1	0.923664	4.9	10.1	79	90	110	37.4	55	0.35	1.97012	0.344596	0.294493	43.4	55.8	5.41184			227.25
			M	23.9417	PWS	UPD	966006	25.679	0.882883	4.4	3	81	77	159	30.8	113	0.94	0.6	0.419181	-0.221849	20.9	59.3	4.35138	219.6		60
			M	31.8444	PWS	UPD	966011	25.6916	0.869159	5	1.8	74	34	131	44.1	80	0.35	0.328889	0.470698	-0.482951	10.4	57.9	31.0139	68.4		58.9091
			F	32.8056	PWS	UPD	966073	25.6916	1.02703	5.8	4.9	71	80	178	34.7	127	2.07	0.859012	0.393475	-0.0660006	21.8	61.4	8.15688			220.5
			M	29.725	PWS	DEL	966014	28.3801	0.853448	5.6	2.1	77	69	172	52.5	105	0.79	0.399259	0.452753	-0.398745	55.4	69	5.76423			54
			M	33.9056	PWS	UPD	966077	28.4	1.00971	5	4.8	73	83	175	45.2	113	0.35	0.865185	0.392995	-0.0628909	35.4	59.7	7.83882	72.7		172.8
			M	35.125	PWS	DEL	966065	28.4981	0.923077	4.8	2	70	71	162	57.2	91	0.35	0.345679	0.465955	-0.461327	13	52.7	10.1387	26.6		102.857
			M	21.3667	PWS	UPD	966075	29	0.925234	5.1	6	75	159	180	30.6	118	1.02	1.11111	0.376902	0.0457575	31.3	47.1	5.69612			180
	1	n=		29.8188	mean			32.9684	0.93449	5.11667	4.45	77.2143	87.1429	164.786	42.3929	105	0.604286	0.858025	0.405489	-0.121511	39.8	58.8143	9.61937	81.6	mean	87.7701
		<--M	8	4.82573	SD	5	del	8.76418	0.0974164	0.434497	2.16182	10.9487	37.0361	38.0368	8.31398	32.4962	0.485429	0.457578	0.0379486	0.228766	25.1336	6.06742	6.77893	67.1788	SD	159.124
		<--F	6			9	upd
	PWS- OVERWEIGHT		F	18.0194	PWS	DEL	966074	19.9838	0.891304		6.1	73	55	138	68.9	58	0.35	1.09951	0.37755	0.0411977	34.1	56.3	14.2888	30.1		219.6
			F	27.125	PWS	UPD	966003	22.1072	0.833333	5.3	3	79	61	144	41.5	90	0.35	0.585185	0.421097	-0.232707	40.5	60.6	4.9421	48.9		67.5
			M	20.8	PWS	DEL	966008	22.1315	0.824176	5	2.1	79	46	137	41	87	0.35	0.40963	0.450482	-0.387609	6.8	59.8	8.5851	46.7		47.25
			F	25.8694	PWS	DEL	966071	22.1333	0.928177	4.9	6	80	43	154	79.9	65	0.39	1.18519	0.372962	0.0737862	26.5	55	24.087	35.9		127.059
			M	33.8472	PWS	DEL	966063	23.5847	0.848485	5.4	2.7	76	57	132	47.5	73	0.35	0.506667	0.432493	-0.295278	9.6	54.3	35.253	69.7		74.7692
			F	19.5306	PWS	UPD	966076	23.7	0.893617	5.2	3.9	73	54	169	58.2	100	0.35	0.702963	0.407434	-0.153068	53.5	59.3	12.7524	24.1		140.4
			M	39.3111	PWS	DEL	966012	23.8235	0.89	4.9	2.1	76	42	141	42.1	91	0.35	0.394074	0.45392	-0.404422	1.6	55.6	43.9862	14.6		58.1538
			M	30.4389	PWS	DEL	966002	23.8281	0.742718	4.9	2.7	78	57	109	33	65	0.66	0.52	0.430393	-0.283997	7.3	55.6	8.52948	71.3		64.8
	1	n=		26.8677	mean			22.6615	0.856476	5.08571	3.575	76.75	51.875	140.5	51.5125	78.625	0.39375	0.675401	0.418291	-0.205262	22.4875	57.0625	19.053	42.6625	mean	99.9415
		<--M	4	7.42881	SD	6	del	1.34585	0.0578679	0.21157	1.62898	2.71241	7.18008	17.2792	16.0849	15.2965	0.108488	0.304969	0.0304586	0.180991	18.9598	2.44244	14.098	20.5007	SD	58.7173
		<--F	4			2	upd
	CONTROL OBESE		F	34.5944	normal	obese	966057	30.0937	0.902913	5.5	6.9	84	111	168	48.8	97	0.35	1.43111	0.361909	0.155673	21.1	53.8	11.9801	29.2		118.286
			M	27.6417	normal	obese	966020	30.5241	0.888889	5.5	8.1	81	30	114	58.5	50	0.35	1.62	0.354991	0.209515	15.7	57.6	5.7926	19.8		162
			F	28.8361	normal	obese	966067	32.7397	0.946429	5.8	7.2	76	185	139	32.5	69	0.72	1.35111	0.365211	0.130691	28.7	49.9	3.18489	18.1		199.385
			M	28.6194	normal	obese	966066	33.4982	0.948718	5.5	9.8	87	105	155	47.5	87	0.39	2.10519	0.34121	0.32329	37.5	47.4	7.34381	39.3		147
			F	24.6361	normal	obese	966044	34.1797	0.815789	5.4	14.6	87	169	171	54.5	83	0.9	3.1363	0.322178	0.496417	48.1	62.2	5.29778	57.3		219
			M	38.8306	normal	obese	966023	36.2358	1.04425	5.3	6.3	88	67	155	42.7	99	0.61	1.36889	0.364455	0.136368	18.5	73.3	5.50292	25.4		90.72
			F	24.825	normal	obese	966050	38.4037	0.893443	5.2	24.5	95	191	178	38	102	3.34	5.74691	0.29701	0.759435	100	71	3.67933	59.6		275.625
			F	35.6278	normal	obese	966054	44.2245	0.823944	5.9	5.1	107	77	132	46	70	0.35	1.34741	0.36537	0.129499	50.5	53.3	9.72639	27.6		41.7273
			M	18.6472	normal	obese	966037	45.67	1.00714	5.5	30.2	79	139	193	49.8	115	0.35	5.89086	0.296065	0.770179	57	68.4	3.64139	24.1		679.5
			F	32.4306	normal	obese	966036	25.072	0.833333	4.5	3.8	73	37	128	40.2	81	0.35	0.684938	0.409315	-0.164349	21.4	53.1	10.6492	49.1		136.8
			M	29.5306	normal	obese	966019	25.1651	0.882353	5	7.4	73	219	169	33.6	91	0.35	1.33383	0.365958	0.1251	12.1	53.5	8.33309	29.8		266.4
			M	39.1028	normal	obese	966081	25.2222	1.01042	5.7	6.4	86	106	214	44	149	0.35	1.35901	0.364873	0.133223	3.9	68.5	6.54269	62.6		100.174
			F	32.6028	normal	obese	966030	25.2493	0.88785	5.1	9.9	80	95	168	46.3	103	0.35	1.95556	0.344979	0.29127	40.5	61.9	11.2779	29.9		209.647
			M	22.9583	normal	obese	966041	25.4784	0.85	4.6	7.3	93	86	131	45.5	69	0.35	1.6763	0.353132	0.224351	5.1	51.7	1.1486	26.4		87.6
			F	30.5611	normal	obese	966069	25.9516	0.95	5.4	8.8	81	224	162	37.2	80	0.35	1.76	0.350512	0.245513	30.4	58.3	4.91901	23.4		176
			F	20.4861	normal	obese	966024	26.1545	0.792793	5.3	3.9	92	145	186	59	98	0.35	0.885926	0.391412	-0.0526026	30.9	57.6	8.94167	52.6		48.4138
			F	18.8333	normal	obese	966046	26.6217	0.781818	5.3	6.1	90	64	154	59.8	82	0.35	1.35556	0.36502	0.132117	33.7	63.1	8.55418	43.5		81.3333
			M	35.1222	normal	obese	966038	27.1527	0.935185	5.1	5.5	86	115	173	39.1	111	0.35	1.1679	0.373851	0.0674061	6.6	57	5.54273	33.8		86.087
			M	35.5056	normal	obese	966027	27.3797	0.888889	5	11.3	74	345	228	33.1	126	0.67	2.06469	0.342195	0.314855	10.2	65.4	1.05388	36.6		369.818
			F	31.4667	normal	obese	966028	27.6095	0.851852	5.7	9.1	85	48	166	62.2	94	0.35	1.90988	0.346205	0.281005	57.2	56.5	13.1766	20.7		148.909
			F	39.8472	normal	obese	966032	27.6361	0.844037	5.1	9.3	79	118	159	37	98	0.35	1.81407	0.348905	0.258655	22.1	52.3	6.1671	42.1		209.25
			F	19.3417	normal	obese	966045	28.1083	0.90566	5.4	12.1	85	86	168	48.6	102	0.35	2.53951	0.331983	0.404749	49.1	34.6	4.23194	24.8		198
			M	32.975	normal	obese	966018	28.7356	0.944444	4.6	8	83	378	212	48	89	0.35	1.63951	0.354338	0.214713	14.8	56.9	5.42893	29		144
			M	30.9056	normal	obese	966068	29.7973	0.899083	4.6	10.9	93	209	151	33.3	76	0.35	2.50296	0.332678	0.398454	15.4	54	4.68692	18.9		130.8
			M	18.7694	normal	obese	966082	29.7973	0.876106	5.4	11.1	85	182	226	43	147	0.35	2.32963	0.336164	0.367287	22	73.8	10.8795	28.9		181.636
	1	n=		29.3079	mean			30.268	0.896213	5.256	9.744	84.88	141.24	168	45.128	94.72	0.5312	2.03908	0.351197	0.254113	30.1	58.204	6.70732	34.1	mean	180.324
		<--M	12	6.70192	SD			5.70351	0.0666004	0.381969	5.9498	7.71535	87.1733	29.6268	8.79936	22.9574	0.603126	1.25967	0.0248546	0.209794	21.6851	8.8654	3.28433	13.2543	SD	128.412
		<--F	13
CONTROLS NORMAL BMI			F	25.9306	normal	lean	966015	18.8092	0.934783	5.3	3.8	69	187	206	48.9	119	0.35	0.647407	0.413457	-0.188822	11.5	70.3	6.89784	23.2		228
			F	35.1222	normal	lean	966026	18.8189	0.815217	5.5	4	81	39	170	60.7	101	0.35	0.8	0.39832	-0.09691	2.2	74.4	7.12872	50.6		80
			F	27.9444	normal	lean	966040	18.8235	0.739583	5.2	7.7	85	62	189	77.3	100	0.35	1.61605	0.355125	0.208455	5.7	62	26.0119	53.7		126
			F	31.5361	normal	lean	966033	18.9292	0.888889	5.3	4.2	81	83	151	39.5	95	0.35	0.84	0.394986	-0.0757207	5.2	56.2	10.0566	22.9		84
			F	40.5806	normal	lean	966016	19.0274	0.823529	5.4	3.1	75	68	196	94.4	88	0.35	0.574074	0.422579	-0.241032	12	35.7	16.3189	19.3		93
			F	35.6333	normal	lean	966017	19.3337	0.870968	5.6	6.7	83	72	172	65.1	92	0.35	1.37309	0.364278	0.137698	6.6	63.4	7.96426	25.4		120.6
			M	19.4528	normal	lean	966035	19.6605	0.888889	5.3	4.1	77	56	105	41.9	51	0.35	0.779506	0.400116	-0.10818	1.7	58.5	5.28065	40.2		105.429
			M	19.4778	normal	lean	966039	21.0498	0.924731	5.2	9.5	88	66	146	48.3	84	0.35	2.0642	0.342207	0.314751	7.4	59.1	10.36	52.5		136.8
			M	18.9556	normal	lean	966047	21.1087	0.763441	5.7	6.6	81	58	182	50.6	120	0.35	1.32	0.366565	0.120574	17.6	56.2	5.97414	30.4		132
			M	33.2111	normal	lean	966055	21.2037	0.872549	5.2	7.6	84	52	155	59.8	85	0.35	1.5763	0.356494	0.197638	5.7	53.6	4.12355	24.5		130.286
			M	31.7556	normal	lean	966078	21.2803	0.868132	5.2	3.6	71	115	162	38.4	101	0.35	0.631111	0.415358	-0.199894	1.75	68.2	10.4862	31.4		162
			F	19.6389	normal	lean	966048	21.3555	0.78022	4.8	5.9	77	47	142	44.6	88	0.35	1.12173	0.376316	0.0498877	8	48.9	10.0361	33.5		151.714
			F	26.0806	normal	lean	966025	21.6441	0.769231	5.2	7.3	81	60	140	59.6	69	0.35	1.46	0.360775	0.164353	9.4	50.4	18.4823	31.2		146
			M	29.2444	normal	lean	966059	21.737	0.85567	4.7	10.6	85	47	141	49.7	82	0.35	2.22469	0.338441	0.34727	5.8	50.4	5.0285	26.5		173.455
			F	29.3806	normal	lean	966056	21.8276	0.79798	5	5.1	85	45	140	75.3	56	0.35	1.07037	0.37922	0.0295341	11	46.1	6.14439	26.4		83.4545
			M	29.1722	normal	lean	966052	21.9429	0.875	4.9	2.9	76	84	157	48.1	92	0.35	0.544198	0.426765	-0.264243	1.5	55.4	13.9528	16.3		80.3077
			M	24.5056	normal	lean	966022	22.0316	0.901961	4.8	5.4	79	76	166	44.9	106	0.35	1.05333	0.380225	0.0225658	3.5	56.8	1.99691	29.4		121.5
			F	25.7694	normal	lean	966021	22.2685	0.71134	5.2	4.3	81	48	122	73.1	39	0.35	0.86	0.393398	-0.0655015	18.1	47.5	12.8463	28.7		86
			M	20.2444	normal	lean	966043	22.3004	0.85	5.3	5.6	70	117	143	45.6	74	0.35	0.967901	0.385611	-0.014169	2.1	66.9	4.32161	33.7		288
			M	29.4056	normal	lean	966053	22.5959	0.833333	5.4	4.4	84	76	143	45.6	82	0.35	0.912593	0.389449	-0.0397231	4.3	48.4	5.78693	20.6		75.4286
			F	32.2083	normal	lean	966029	22.9591	0.8	5.5	7	77	72	143	59.9	68	0.35	1.33086	0.366087	0.124134	25.8	54.7	7.1867	28.1		180
			F	19.5389	normal	lean	966034	22.9591	0.894737	5.1	11.1	84	88	170	51.5	101	0.35	2.30222	0.336745	0.362147	32.2	54.4	8.35752	19.7		190.286
			M	31.425	normal	lean	966031	23.2016	0.919192	5.2	9.8	83	102	155	43.1	91	0.35	2.0084	0.343607	0.302849	7.3	57.1	5.69612	34.2		176.4
			F	28.5444	normal	lean	966058	24.0422	0.831461	5	3.4	78	42	140	43.9	88	0.35	0.654815	0.412614	-0.183882	14.2	58.8	9.1389	61.4		81.6
			F	23.5611	normal	lean	966042	24.2215	0.784314	5.7	11	76	112	137	53.1	62	0.35	2.0642	0.342207	0.314751	47.9	50.2	6.5484	30.3		304.615
			M	25.5556	normal	lean	966060	24.5276	0.858491	5.1	4	85	120	159	36.4	99	0.35	0.839506	0.395026	-0.0759761	5.2	47.4	4.04467	44.3		65.4545
			M	19.9417	normal	lean	966049	24.7603	0.821782	5.5	4.4	88	61	111	45.8	53	0.64	0.956049	0.386408	-0.0195197	1.5	48.7	6.34328	34.1		63.36
			M	33.5556	normal	lean	966061	24.8163	0.920792	5.5	10.4	91	179	221	31.1	154	0.35	2.33679	0.336013	0.36862	5.5	63.4	2.10136	29.7		133.714
			F	28.2472	normal	lean	966098	24.8163	0.920792	5.3	11.6	78	131	165	29.4	110	0.35	2.23407	0.338232	0.349098	30.9	64.5	3.20506	25.5		278.4
	0	n=		27.4352	mean			21.7949	0.845414	5.24483	6.38276	80.4483	81.5517	156.172	51.9172	87.931	0.36	1.2815	0.376435	0.0634742	10.7431	56.1241	8.33864	31.9897	mean	140.614
		<--M	14	5.74502	SD			1.94837	0.0597191	0.257163	2.76393	5.37578	38.0569	26.0015	14.5231	23.7245	0.0538516	0.589349	0.0281777	0.200108	10.9843	8.40526	5.21039	11.0711	SD	66.2975
		<--F	15
