# Supplementary material for: Irisin and the Metabolic Phenotype of Adults with Prader-Willi Syndrome
Source: PLoS One. 2015 Sep 3;10(9):e0136864. doi: 10.1371/journal.pone.0136864 (PMC4559418; doi:10.1371/journal.pone.0136864)
Supplement: S2 Dataset — This supplementary file shows results of sodium and protein concentrations from five PWS individuals and for five control volunteers. (XLSX) [file pone.0136864.s002.xlsx]

## Sheet: גיליון1
		AGE	DIAGNOSIS	SODIUM		PROTEIN
				SALIVA		SALIVA
		26	PWS	32.8		75.1
		27	PWS	13.8		128.5
		21	PWS	72.9		131.7
		32	PWS	15.3		42.3
		31	PWS	29.3		60.1
		27.4		32.82		87.54	MEAN
		4.39318		23.9139		40.5654	SD
		25	CONT	11		46
		32	CONT	29		37.3
		32	CONT	26		85.9
		21	CONT	11		33.7
		27	CONT	17		51.3
		27.4		18.8		50.84	MEAN
		4.72229		8.37854		20.7963	SD
